# Supplementary material for: Site-specific fabrication of a melanin-like pigment through spatially confined progressive assembly on an initiator-loaded template
Source: Nat Commun. 2023 Jun 10;14:3432. doi: 10.1038/s41467-023-38622-2 (PMC10257687; doi:10.1038/s41467-023-38622-2)
Supplement: Supplementary file 4 — Source data [file 41467_2023_38622_MOESM4_ESM.xlsx]

## Sheet: Fig. 2a
		w/o HRP			w/ HRP
	ABTS	0.141	0.147	0.154	0.646	0.684	0.708
	TMB	0.028	0.028	0.028	0.473	0.383	0.379
	Catechin	0.06	0.062	0.065	1.995	1.519	1.424
	DAB	0.027	0.028	0.031	0.33	0.135	0.128
	o-PDAM	0.028	0.027	0.027	0.618	0.779	0.763
	p-PDAM	0.19	0.108	0.115	0.753	0.692	0.769
	2-AP	0.269	0.255	0.274	0.856	0.867	0.859
	4-AP	0.179	0.151	0.161	0.571	0.481	0.387
	4-EC	0.124	0.106	0.109	1.646	1.475	1.67
	PG	0.098	0.079	0.079	0.827	0.659	0.561
	PC	0.035	0.032	0.032	0.43	0.436	0.426
	DA	0.065	0.061	0.062	0.677	0.614	0.539
	4-NC	2.064	2.165	2.149	2.105	2.123	2.136
	6-HDA	1.561	1.555		1.292	1.487	1.558
	m-PDAM	0.032	0.03	0.035	0.135	0.112	0.113
	3-NP	0.093	0.083	0.084	0.086	0.084	0.081
	3,4-DHCA	0.03	0.028	0.027	0.056	0.045	0.043
	Resorcinol	0.025	0.025	0.025	0.067	0.06	0.059
	DOPA	0.029	0.049	0.051	0.117	0.178	0.186
	Chlorogenic acid	0.031	0.032	0.03	0.04	0.032	0.032
	2,4-DHBA	0.052	0.024	0.025	0.026	0.026	0.026
	2,5-DHBA	0.03	0.03	0.03	0.029	0.031	0.031
	3,5-DHBA	0.027	0.028	0.028	0.028	0.028	0.028
	PHG	0.029	0.029	0.029	0.135	0.037	0.038
	GA	0.027	0.026	0.027	0.082	0.065	0.067
	5-HDA	0.076			0.089

## Sheet: Fig. 2b-d
	Fig. 2b				Fig. 2c				Fig. 2d
	Wavelength	w/o HRP	w/ HRP		Wavelength	w/o HRP	w/ HRP		Wavelength	w/o HRP	w/ HRP
	230	3.401	3.5		230	3.5	3.5		230	3.5	3.5
	240	3.5	3.5		240	3.5	3.5		240	3.5	3.5
	250	1.625	2.954		250	3.5	3.5		250	3.472	3.5
	260	1.914	2.591		260	3.5	3.5		260	3.5	3.5
	270	3.135	3.317		270	3.5	3.5		270	3.5	3.5
	280	3.5	3.5		280	3.5	3.5		280	3.5	3.5
	290	1.108	1.63		290	3.5	3.5		290	1.409	3.206
	300	0.25	0.866		300	3.5	3.5		300	0.284	2.235
	310	0.12	0.845		310	3.5	3.5		310	0.072	1.788
	320	0.098	0.895		320	3.48	3.427		320	0.053	1.552
	330	0.087	0.906		330	1.082	1.409		330	0.049	1.357
	340	0.074	0.895		340	0.323	0.729		340	0.043	1.201
	350	0.062	0.919		350	0.212	0.609		350	0.038	1.099
	360	0.053	1.007		360	0.195	0.577		360	0.034	0.998
	370	0.048	1.112		370	0.191	0.567		370	0.033	0.923
	380	0.046	1.269		380	0.188	0.561		380	0.031	0.846
	390	0.044	1.488		390	0.184	0.558		390	0.03	0.768
	400	0.044	1.72		400	0.18	0.558		400	0.03	0.711
	410	0.045	2.092		410	0.174	0.559		410	0.029	0.653
	420	0.045	2.489		420	0.171	0.559		420	0.029	0.614
	430	0.047	2.875		430	0.168	0.56		430	0.029	0.579
	440	0.048	2.969		440	0.165	0.561		440	0.028	0.55
	450	0.049	2.773		450	0.164	0.562		450	0.028	0.522
	460	0.052	2.5		460	0.161	0.562		460	0.027	0.495
	470	0.056	2.434		470	0.159	0.565		470	0.028	0.477
	480	0.059	2.408		480	0.156	0.568		480	0.028	0.459
	490	0.062	2.291		490	0.153	0.569		490	0.028	0.444
	500	0.065	1.995		500	0.15	0.571		500	0.028	0.43
	510	0.058	1.581		510	0.146	0.574		510	0.027	0.415
	520	0.047	1.216		520	0.142	0.574		520	0.027	0.402
	530	0.039	0.818		530	0.138	0.574		530	0.027	0.386
	540	0.035	0.54		540	0.136	0.574		540	0.027	0.372
	550	0.034	0.326		550	0.133	0.574		550	0.027	0.357
	560	0.033	0.202		560	0.131	0.572		560	0.026	0.343
	570	0.031	0.125		570	0.129	0.571		570	0.026	0.329
	580	0.03	0.084		580	0.127	0.566		580	0.026	0.315
	590	0.029	0.065		590	0.126	0.566		590	0.026	0.303
	600	0.029	0.052		600	0.124	0.562		600	0.025	0.289
	610	0.028	0.048		610	0.123	0.561		610	0.025	0.28
	620	0.028	0.044		620	0.121	0.558		620	0.025	0.269
	630	0.028	0.043		630	0.12	0.557		630	0.025	0.259
	640	0.028	0.041		640	0.119	0.554		640	0.025	0.249
	650	0.028	0.039		650	0.117	0.554		650	0.025	0.237
	660	0.028	0.039		660	0.116	0.551		660	0.025	0.226
	670	0.027	0.038		670	0.115	0.551		670	0.025	0.215
	680	0.027	0.037		680	0.114	0.549		680	0.025	0.206
	690	0.028	0.037		690	0.114	0.548		690	0.025	0.194
	700	0.028	0.037		700	0.113	0.546		700	0.025	0.184
	710	0.027	0.036		710	0.112	0.545		710	0.025	0.174
	720	0.028	0.036		720	0.112	0.543		720	0.026	0.166
	730	0.029	0.036		730	0.113	0.541		730	0.026	0.156
	740	0.029	0.037		740	0.113	0.539		740	0.027	0.147
	750	0.029	0.036		750	0.113	0.538		750	0.027	0.14
	760	0.029	0.036		760	0.112	0.536		760	0.028	0.131
	770	0.028	0.036		770	0.112	0.534		770	0.027	0.124
	780	0.028	0.035		780	0.11	0.534		780	0.027	0.117
	790	0.028	0.034		790	0.11	0.532		790	0.027	0.112
	800	0.028	0.034		800	0.11	0.531		800	0.027	0.105
	810	0.027	0.034		810	0.109	0.529		810	0.026	0.1
	820	0.027	0.033		820	0.108	0.53		820	0.026	0.096
	830	0.028	0.033		830	0.109	0.528		830	0.027	0.093
	840	0.03	0.035		840	0.11	0.529		840	0.028	0.09
	850	0.029	0.034		850	0.11	0.528		850	0.028	0.086
	860	0.029	0.033		860	0.11	0.526		860	0.03	0.084
	870	0.03	0.033		870	0.11	0.526		870	0.029	0.081
	880	0.03	0.034		880	0.11	0.527		880	0.03	0.079
	890	0.031	0.034		890	0.11	0.525		890	0.03	0.077
	900	0.031	0.035		900	0.111	0.524		900	0.031	0.076

## Sheet: Fig. 3b
	TMB	291.505	270.551	302.005	313.592
	o-PDAM	321.212	299.949	302.523	287.695
	p-PDAM	194.56	184.52	189.875	252.1
	ABTS	158.366	160.374	226.001	160.014
	DAB	156.667	145.341	216.311	136.64
	2-AP	145.289	162.071	151.828	138.596
	4-AP	150.002	141.067	130.41	131.285
	4-EC	150.311	134.992	130.719	136.073
	Catechin	140.212	112.545	117.385	119.547
	PG	127.558	108.272	114.759	107.242
	DA	118.109	110.228	105.698	114.656
	PC	100.308	108.426	97.4086	94.1651

## Sheet: Fig. 4b
	Fig. 4b
	Time	DA					PC					PC+DETA					TMB					PBS
	5	49.3695	113.671	98.951	77.2545	141.054	45.2958	82.5799	101.434	49.8998	90.4573	62.1726	77.5083	12.0979	29.5591	66.4016	71.096	124.256	46.1189	22.3447	100.795	85.936	157.552	116.014	76.7535	114.016
	10	124.151	137.707	117.133	74.7495	144.433	34.9176	83.462	37.9371	19.7395	53.1809	33.4627	31.312	8.25175	9.41884	43.6382	57.032	59.5369	39.0909	22.3447	65.507	94.0834	102.095	106.713	72.2445	100.596
	15	58.0989	116.207	52.3077	83.6673	82.7038	33.3657	54.355	10.1399	25.3507	52.8827	14.258	10.2536	1.78322	6.71343	17.495	44.8109	37.817	9.82517	43.487	70.5765	124.345	100.002	115.21	72.2445	70.3777
	20	109.796	119.735	33.2517	17.1343	89.165	47.8177	43.2194	11.7483	38.8778	53.7773	21.3385	14.774	2.0979	4.80962	17.495	84.9661	104.851	23.2168	48.2966	50.4874	100.105	85.7773	100.007	90.5812	79.5229
	25	55.3831	56.0088	9.58042	11.7234	65.2087	23.7633	22.9327	106.329	40.2806	33.996	8.92338	11.7971	1.95804	4.60922	14.4135	41.5131	19.2944	8.00699	43.0862	65.7058	112.997	71.3341	104.056	135.571	93.4394
	30	20.6596	38.4785	16.7483	8.91784	21.173	8.82638	13.1202	6.32867	29.5591	32.4056	12.7061	9.70232	1.95804	4.60922	11.829	32.7837	28.8864	27.8671	38.3768	62.1272	100.006	107.387	84.6503	109.519	100.2
	40	13.0941	16.3175	4.33566	14.8297	9.74155	12.3181	14.2227	34.2308	18.9379	7.25646	12.1242	8.04851	1.85315	4.90982	6.16302	40.9311	45.3142	11.049	28.8577	27.833	132.687	88.4234	50.9091	79.9599	46.8191
	Fig. 4c
	BSA (wt%)
	0	20.0397	19.9405	13.9881	11.7063
	1	10.6151	17.8571	41.9643	32.8373
	3	18.254	28.4722	71.9246	77.1825
	10	75.9921	57.4405	99.2063	94.6429

## Sheet: Fig. 4e-g
	Fig. 4e				Fig. 4f					Fig. 4g
	Bare	HRP	Pigment		HRP width (mm)	Width % to HRP				Ink transparency (%)	Intensity (arb. units)
	122.468	234.156	176.623		0.35	102.074	119.969	99.5677		100	27	26	23
	129.87	173.247	410.649		0.4	108.518	106.984	114.006		80	81	74	81
	156.364	138.052	238.701		0.43	98.7942	113.755	106.329		60	167	164	182
	189.091	275.325	239.481		0.55	102.128	96.7665	108.226		40	313	296	325
	128.571	110.39	342.727		0.75	101.357	98.0434	93.5882		20	475	480	525
	82.0779	139.87	164.286		1.05	106.387	99.1188	95.9254		0	615	606	607
	116.104	231.169	205.325		1.4	100.251	98.0974	96.5066
	139.87	212.987	196.494		1.75	102.876	103.51	97.5645
	122.468	170.779	267.792
	156.883	181.818	166.364
	122.078	119.74	205.325
	115.584	168.831	133.766
	127.273	116.883	285.714
	129.87	246.753	220.779

## Sheet: Fig. 5a
	Time (sec)	Bare paper			Pigmented paper			Bare paper (dry)			PC+DETA coated paper (dry)
	0	24.1	24.3	22.8	23.5	23.4	26.1	24.9	25	25.6	27.2	26.8	27.5
	10	24.7	24.4	23.7	44.2	45.8	52.2	25.4	25.9	26.2	98.6	108.8	92.2
	20	24.9	25.3	24.2	51.4	54.4	57.9	25.7	26.1	26.5	116.4	122.5	114.3
	30	26	25.7	25	53.6	58.2	60	25.8	26.3	26.6	122	131.7	123.9
	40	25.9	25.7	25.1	57.1	60.3	62.4	26	26.7	26.8	128.4	136.1	127.9
	50	26.6	26.2	25.3	57.5	60.6	61.4	26.3	26.8	26.6	133.1	139.3	130
	60	26.6	26.5	25.5	61.8	62.2	62.5	26.3	26.9	26.9	134.9	141.6	132.5
	70	27.3	26.6	26.1	62.6	62.4	62.7	26.5	26.9	27	136.1	142.6	133.6
	80	27	27.3	26.5	62.6	62.4	63.3	26.8	27.2	26.9	137	143.6	135.1
	90	27.3	27.4	26.3	62.2	62.8	62.2	26.9	26.9	27.1	137.8	143.3	136
	100	27.8	27.6	26.2	62.6	63.3	63.3	26.9	27.1	27.2	138.2	144.3	134.2
	110	27.7	27.6	26.1	62.6	63.5	63.4	27	27	27.2	139	144.7	138.2
	120	27.7	26.8	25.7	64.1	63.4	62.7	27.2	27.4	27.4	139	144	138.3
	130	27.8	26.6	25.9	63.5	63.7	63.1	27.1	27.4	27.3	139.4	144.5	138.5
	140	27.7	26.7	26.1	64	63.3	62.5	27.1	27.5	27.4	139.8	144.7	139.2
	150	27.5	27.2	26.8	64.2	63.9	62.7	27.2	27.8	27.4	140	144.9	139.4
	160	27.6	26.9	26.4	65	64.1	62.5	27.4	27.7	27.4	139.9	144.8	139.5
	170	26.8	27.3	26.4	64.2	64.5	63.2	27.5	27.8	27.5	140.3	144.8	139.9
	180	27.6	27.1	26.5	64.2	64.4	62.1	27.6	27.9	27.4	140.4	144.6	140.1

## Sheet: Fig. 5b
	Time (sec)	Temperature
	0	23.1	26	25.1
	20	52.4	52.2	55
	40	57.4	56.7	60.3
	60	59.3	57.2	61
	80	36.4	37.6	37.3
	100	30.4	32.2	32.2
	120	27.4	29.6	29.6
	140	54.6	53.1	55.5
	160	58.4	58.1	60.9
	180	60.9	59	61
	200	38.4	38.1	37.7
	220	31.8	32.7	31.8
	240	28.3	30	29.8
	260	54.4	53.5	56.2
	280	59	57.8	61.2
	300	61.1	58.9	62.7
	320	38.2	37.9	37.1
	340	31.8	32.9	31.9
	360	28.7	30	28.9
	380	54.8	52.7	56.9
	400	60.5	57.8	60.4
	420	61.6	59	62.1
	440	38.6	37	37.6
	460	31.8	32	31.7
	480	29.2	29.5	28.6
	500	55.5	52.9	48
	520	61.5	57.5	61.4
	540	63.4	59.4	64.3
	560	38.2	37.8	37.9
	580	32	32.2	32.1
	600	29	30	29.1

## Sheet: Fig. 5e
		Live cell			Dead cell
	Bare	112.609	120.056		3.06123	2.29369	1.37552
	Bare	131.224	128.625		9.11167	22.3269	30.1794
	Pigmented	120.544	107.867		0.763359	2.8381	1.95907
	Pigmented	9.12809	7.28025	3.35724	126.521	119.479

## Sheet: Fig. 5h
	NIR irradiation (sec)	2 W/cm2			1.5 W/cm2			1 W/cm2			0.5 W/cm2
	30	2.399	4.855	4.527	2.615	3.723	2.67	1.813	3.717	2.709	2.959	2.091	2.112
	60	7.548	9.043	8.691	6.562	7.39	4.427	5.022	5.83	5.02	3.592	3.071	2.961
	90	12.651	13.495	13.828	10.244	8.378	7.401	6.49	7.704	6.865	4.409	4.29	4.264
	120	18.897	17.981	19.701	11.734	12.86	11.793	8.464	8.932	9.254	5.368	4.488	5.186
	150	25.973	24.005	26.633	17.661	13.843	13.482	10.548	10.8	10.238	6.367	6.171	5.283
	180	32.51	31.415	33.821	18.569	18.189	14.608	11.529	13.071	11.823	6.771	6.905	6.434
	210	36.378	38.759	36.529	21.351	19.62	18.955	12.807	14.161	14.975	8.105	8.524	6.887
	240	40.481	42.42	40.74	24.658	22.614	22.603	14.35	15.761	16.562	9.568	10.158	7.177
	270	46.533	50.711	41.627	26.193	29.692	26.54	15.53	18.907	19.098	10.455	10.414	8.089
	300	47.671	53.746	41.983	28.894	31.695	30.839	18.007	22.367	21.636	11.965	11.567	9.568

## Sheet: Fig. 5i
	On/off number	Bending angle
	1	0
	2	10.633
	3	0
	4	9.093
	5	0
	6	9.983
	7	0
	8	8.986
	9	0
	10	11.157
	11	0
	12	9.801
	13	0
	14	10.203
	15	0
	16	9.392
	17	0
	18	11.547
	19	0
	20	10.675
	21	0

[truncated: 14 more sheets: Supplementary Fig. 1, Supplementary Fig. 2, Supplementary Fig. 3, Supplementary Fig. 4, Supplementary Fig. 5, Supplementary Fig. 7, Supplementary Fig. 8, Supplementary Table 1, Supplementary Fig. 9, Supplementary Fig. 10, Supplementary Fig. 11, Supplementary Fig. 12, Supplementary Fig. 13, Supplementary Fig. 14]
